# Supplementary material for: A Rare Onset of T-Lymphoid Blast Crisis in Chronic Myeloid Leukemia with Two Distinct Blast Populations
Source: Hematol Rep. 2024 Jun 27;16(3):413–20. doi: 10.3390/hematolrep16030040 (PMC11431131; doi:10.3390/hematolrep16030040)
Supplement: Supplementary file 1 [file hematolrep-16-00040-s001.zip]

Archive with 1 entries (1 files):
- hematolrep-2950310-supplementary.pdf
